# Supplementary material for: Quantitative RT-PCR Assays for Quantification of Undesirable Mutants in the Novel Type 2 Oral Poliovirus Vaccine
Source: Vaccines (Basel). 2022 Aug 25;10(9):1394. doi: 10.3390/vaccines10091394 (PMC9502871; doi:10.3390/vaccines10091394)
Supplement: Supplementary file 1 [file vaccines-10-01394-s001.zip]

Archive with 1 entries (1 files):
- vaccines-1853173-SM.pdf
